# Supplementary material for: Genetically identification of endometriosis and cancers risk in women through a two-sample Mendelian randomization study
Source: Sci Rep. 2024 Apr 10;14:8382. doi: 10.1038/s41598-024-58950-7 (PMC11006903; doi:10.1038/s41598-024-58950-7)
Supplement: Supplementary file 1 — Supplementary Table 1. [file 41598_2024_58950_MOESM1_ESM.xlsx]

## Sheet: S1
Supplementary Table 1. Overview of the source of cancer data.
GWAS ID	Year	Trait	Consortium	Sample size	Case	Control	Population
ieu-b-4810	2021	Breast cancer	UK Biobank	212402	13879	198523	European
ieu-b-4955	2021	Lung cancer	UK Biobank	374687	2671	372016	European
ieu-a-1120	2017	Ovarian cancer	OCAC	66450	25509	40941	European
ieu-a-1124	2017	Clear cell ovarian cancer	OCAC	42307	1366	40941	European
ieu-a-1123	2017	Invasive mucinous ovarian cancer	OCAC	42358	1417	40941	European
ieu-a-1125	2017	Endometrioid ovarian cancer	OCAC	43751	2810	40941	European
ieu-b-4912	2021	Head and neck cancer	UK Biobank	373122	1106	372016	European
ieu-b-4913	2021	Laryngeal cancer	UK Biobank	372289	273	372016	European
ieu-b-4961	2021	Oral cavity cancer	UK Biobank	372373	357	372016	European
ieu-b-4962	2021	Oral and oropharyngeal cancer	UK Biobank	372855	839	372016	European
ieu-b-4968	2021	Oropharyngeal cancer	UK Biobank	372510	494	372016	European
ukb-b-13545	2018	Endometrial cancer	MRC-IEU	462933	1151	461782	European
ieu-b-4965	2021	Colorectal cancer	UK Biobank	377673	5657	372016	European
ukb-b-8193	2018	Bladder cancer	MRC-IEU	462933	1101	461832	European
ukb-d-C_LYMPHOMA	2018	Lymphoma	NA	361194	1752	359442	European
ieu-b-4875	2021	Brain cancer	NA	372622	606	372016	European
ukb-b-1316	2017	Kidney cancer	MRC-IEU	463010	1114	461896	European
ieu-b-4969	2021	Melanoma	UK Biobank	375767	3751	372016	European
ukb-b-8777	2018	Cervical cancer	MRC-IEU	462933	1889	461044	European
ieu-a-1082	2013	Thyroid cancer	NA	1080	649	431	European
