# Supplementary material for: Genetically identification of endometriosis and cancers risk in women through a two-sample Mendelian randomization study
Source: Sci Rep. 2024 Apr 10;14:8382. doi: 10.1038/s41598-024-58950-7 (PMC11006903; doi:10.1038/s41598-024-58950-7)
Supplement: Supplementary file 3 — Supplementary Table 3. [file 41598_2024_58950_MOESM3_ESM.xls]

## Sheet: Supplemantary Table 3.SNPs as i
SNPs as instrumental variables in MR analysis	beta.exposure	se.exposure	eaf.exposure	other_allele.exposure	effect_allele.exposure	pval.exposure
rs4654991	0.0883937	0.0156298	0.207293	T	C	1.55e-08
rs10917151	0.156744	0.0162506	0.189094	G	A	5.14e-22
rs6025	-0.268013	0.0463316	0.016732	C	T	7.27e-09
rs57439315	-0.106104	0.0129759	0.356668	G	T	2.91e-16
rs6546324	-0.103555	0.0133472	0.671804	A	C	8.59e-15
rs940061	0.098772	0.0161394	0.187747	A	G	9.36e-10
rs17773240	-0.160826	0.0148153	0.219853	T	C	1.88e-27
rs62440680	0.0894557	0.0125442	0.450343	T	G	9.95e-13
rs1936805	0.0793833	0.0124919	0.542336	C	T	2.09e-10
rs140993356	0.262082	0.0253519	0.0706383	A	G	4.75e-25
rs851983	0.110477	0.0124753	0.468965	A	G	8.32e-19
rs58415480	0.19629	0.0145086	0.264647	C	G	1.05e-41
rs12213593	0.090435	0.0143548	0.257135	T	A	2.98e-10
rs1451385	0.0944641	0.0139012	0.724525	T	C	1.08e-11
rs34068702	-0.0783769	0.0135815	0.295827	A	G	7.89e-09
rs13264285	-0.0705543	0.0126809	0.406976	A	C	2.64e-08
rs2779747	-0.117001	0.0125689	0.550726	G	T	1.29e-20
rs11031005	-0.209994	0.0172607	0.14445	T	C	4.72e-34
rs12317475	0.0905113	0.014068	0.276059	T	C	1.24e-10
rs66741626	-0.0957331	0.0173512	0.149002	A	G	3.44e-08
rs7967229	0.111744	0.0129237	0.379589	A	T	5.31e-18
rs10778172	-0.0828795	0.0135515	0.299021	G	A	9.6e-10
rs496394	-0.0745012	0.0136321	0.305936	A	G	4.63e-08
rs3803361	0.0789185	0.0124722	0.496292	C	T	2.49e-10
rs2967675	0.0836681	0.0150211	0.233284	C	T	2.55e-08
