# Supplementary material for: Genetically identification of endometriosis and cancers risk in women through a two-sample Mendelian randomization study
Source: Sci Rep. 2024 Apr 10;14:8382. doi: 10.1038/s41598-024-58950-7 (PMC11006903; doi:10.1038/s41598-024-58950-7)
Supplement: Supplementary file 4 — Supplementary Table 4. [file 41598_2024_58950_MOESM4_ESM.xlsx]

## Sheet: S4
Supplementary Table 4. Statistical data of each cancer.
Cancer type	Case（outcome）	Sample size（outcome）	OR	Upper 95%CI	Lower 95%CI	p	statistical power
Breast cancer	13879	212402	1.00019	1.00381	0.996592	0.916551	0.05
Lung cancer	2671	374687	1.00028	1.00143	0.99912	0.639316	0.05
Ovarian cancer	25509	66450	1.19254	1.28554	1.10627	<0.0001	1
Clear cell ovarian cancer	1366	42307	2.03879	2.50613	1.65861	<0.0001	1
Invasive mucinous ovarian cancer	1417	42358	1.14908	1.40649	0.938774	0.177857	0.96
Endometrioid ovarian cancer	2810	43751	1.44748	1.64944	1.27024	<0.0001	1
Head and neck cancer	1106	373122	0.999534	1.00008	0.998992	0.0928727	0.05
Laryngeal cancer	273	372289	0.999988	1.00027	0.999707	0.935585	0.05
Oral cavity cancer	357	372373	0.9997	1.00005	0.99935	0.0929043	0.05
Oral and oropharyngeal cancer	839	372855	0.999625	1.00013	0.999122	0.144057	0.05
Oropharyngeal cancer	494	372510	0.999928	1.0003	0.999556	0.704225	0.05
Endometrial cancer	1151	462933	0.999812	1.00078	0.998849	0.701734	0.05
Colorectal cancer	5657	377673	1.00015	1.00168	0.998634	0.843192	0.05
Bladder cancer	1101	462933	1.00076	1.00139	1.00012	0.0190146	0.05
Lymphoma	1752	361194	1.00057	1.00132	0.999817	0.138161	0.05
Brain cancer	606	372622	1.00001	1.00041	0.999606	0.965976	0.05
Kidney cancer	1114	463010	1.00004	1.00066	0.999425	0.890964	0.05
Melanoma	3751	375767	0.999604	1.00059	0.998615	0.433121	0.05
Cervical cancer	1889	462933	0.999323	1.00046	0.998186	0.243716	0.05
